# Supplementary material for: A rapid and accurate method for estimating the erythrocyte sedimentation rate using a hematocrit-corrected optical aggregation index
Source: PLoS One. 2022 Jul 12;17(7):e0270977. doi: 10.1371/journal.pone.0270977 (PMC9275726; doi:10.1371/journal.pone.0270977)
Supplement: S1 Dataset — (XLSX) [file pone.0270977.s003.xlsx]

## Sheet: Minimal data set
Fig #	Data
Fig 2	Ve [mm/min] AI5, AI10, AI30, AI60
Fig 3a	Ht, AI5, AI10, AI30, AI60
Fig 4a	Ve [m/s], AI5 mean, AI5 SD
Fig 4b	Ve [m/s], HAI5
Fig 4c	Vs, HAI5
Fig 4d	α, HAI5
Fig 5	Ve [m/s], Estimated Ve
Fig 6a	λ, HAI5
Fig 6b	λ, Estimated λ
Fig 8	WG ESR1h, Estimated WG ESR1h
Subject No.	Fibrinogen level	Ht [%]	WG ESR1h [mm/h]	Ve [mm/min]	Ve [m/s]	Vs [m/s]	α	λ [h]	HAI5	Estimated λ [h]	Estimated Ve [m/s]	Estimated WG ESR1h [mm/h]	AI5 mean (n=3)	AI5 SD (n=3)	AI10 mean (n=3)	AI10 SD (n=3)	AI30 mean (n=3)	AI30 SD (n=3)	AI60 mean (n=3)	AI60 SD (n=3)	AI5 1st	AI5 2nd	AI5 3rd	AI10 1st	AI10 2nd	AI10 3rd	AI30 1st	AI30 2nd	AI30 3rd	AI60 1st	AI60 2nd	AI60 3rd
2	Fib + + +	25	141.5	3.31532	5.52553e-05	0.000155957	11.8314	0.030443	0.656589	0.04297	5.42329e-05	140.154	0.613989	0.00989127	0.652438	0.00651355	0.675153	0.010297	0.688153	0.0179603	0.620549	0.602612	0.618807	0.655616	0.644946	0.656753	0.685335	0.664745	0.675378	0.704794	0.669115	0.69055
2	Fib + +	25	125	2.47812	4.1302e-05	0.000116574	10.0936	0.0609354	0.652146	0.0465967	5.01917e-05	138.976	0.609546	0.00199546	0.641875	0.00916669	0.672121	0.00993573	0.691407	0.0150895	0.611744	0.607848	0.609046	0.642737	0.632307	0.65058	0.677285	0.660667	0.678411	0.701957	0.674123	0.698141
2	Fib +	25	65	1.21462	2.02436e-05	5.71373e-05	6.76658	0.0688388	0.612705	0.0787886	2.34713e-05	75.3543	0.570105	0.00797048	0.617936	0.0050204	0.671649	0.0085547	0.703213	0.0095879	0.562841	0.568843	0.578631	0.613144	0.617506	0.623157	0.677333	0.66181	0.675803	0.712979	0.693814	0.702846
2	Plasma	25	12	0.227752	3.79587e-06	1.07138e-05	2.36311	0.161196	0.528856	0.147226	2.45504e-06	9.20341	0.486256	0.00603234	0.527998	0.0030323	0.613048	0.00272904	0.668387	0.00349826	0.484365	0.481396	0.493008	0.530582	0.52466	0.528751	0.613514	0.610116	0.615514	0.667972	0.665115	0.672075
1	Fib + + +	25	124	2.26329	3.77215e-05	0.000106468	9.60181	0.0566619	0.639353	0.0570382	3.98192e-05	128.588	0.596753	0.0059252	0.638351	0.00651019	0.663324	0.0109298	0.679092	0.012209	0.602563	0.590719	0.596977	0.641431	0.630872	0.64275	0.672206	0.651118	0.666649	0.689959	0.665881	0.681437
1	Fib + +	25	73	1.34438	2.24064e-05	6.32417e-05	7.17094	0.0729581	0.614014	0.0777201	2.41281e-05	77.5781	0.571414	0.002848	0.615187	0.00740909	0.671143	0.00564138	0.698393	0.00699967	0.569142	0.570491	0.574609	0.617101	0.607009	0.621451	0.676721	0.66544	0.67127	0.70644	0.695019	0.693719
1	Fib +	25	39.5	0.786027	1.31005e-05	3.69758e-05	5.24783	0.113619	0.590075	0.0972591	1.41214e-05	44.2418	0.547475	0.00589898	0.594464	0.00132361	0.663547	0.00513784	0.706455	0.00764074	0.545699	0.554058	0.542669	0.595175	0.595281	0.592937	0.668017	0.657934	0.664691	0.712773	0.697963	0.708629
1	Plasma	25	13.5	0.261096	4.3516e-06	1.22823e-05	2.60089	0.132253	0.549094	0.130708	4.69188e-06	14.2501	0.506494	0.00450172	0.551567	0.0026651	0.632052	0.00217072	0.683761	0.00233129	0.51058	0.501668	0.507235	0.554447	0.549187	0.551067	0.634189	0.629849	0.632119	0.686024	0.681367	0.683892
2	Fib + + +	30	126.5	2.78867	4.64779e-05	0.000166519	12.2587	0.07341	0.648328	0.0940487	3.69516e-05	114.861	0.619928	0.0040361	0.666713	0.00931369	0.722541	0.00904215	0.754392	0.0126973	0.623197	0.615417	0.62117	0.675726	0.657125	0.667287	0.731593	0.713509	0.72252	0.766952	0.741562	0.754661
2	Fib + +	30	100	1.79914	2.99856e-05	0.000107431	9.64964	0.050833	0.646878	0.0952323	3.60025e-05	112.022	0.618478	0.000932026	0.667695	0.00152515	0.721108	0.00474555	0.762934	0.00850189	0.617669	0.618268	0.619497	0.669166	0.667798	0.666121	0.724748	0.715741	0.722835	0.769024	0.753221	0.766556
2	Fib +	30	46	0.893309	1.48885e-05	5.33417e-05	6.50419	0.103033	0.609546	0.125703	1.72862e-05	51.5285	0.581146	0.0045528	0.63751	0.00933868	0.722886	0.0132333	0.779756	0.0102566	0.583813	0.575889	0.583736	0.642997	0.626727	0.642805	0.733109	0.707939	0.727612	0.787802	0.768207	0.783259
2	Plasma	30	8	0.152081	2.53469e-06	9.08117e-06	2.09629	0.128555	0.533594	0.187695	2.26469e-06	7.25043	0.505194	0.00375213	0.555238	0.00250704	0.649601	0.00258753	0.712015	0.002219	0.501328	0.508821	0.505433	0.552622	0.55762	0.555473	0.646625	0.651319	0.65086	0.71018	0.714481	0.711383
1	Fib + + +	30	113.5	2.29699	3.82831e-05	0.000137159	11.0332	0.0944732	0.669844	0.076487	5.33776e-05	138.013	0.641444	0.00216881	0.691323	0.00162965	0.728043	0.0112432	0.757884	0.0135301	0.641354	0.643657	0.639322	0.692948	0.69133	0.689689	0.737475	0.715601	0.731053	0.763313	0.742483	0.767858
1	Fib + +	30	82	1.62767	2.71279e-05	9.71924e-05	9.12946	0.11724	0.631641	0.107669	2.71043e-05	82.9073	0.603241	0.00361978	0.656468	0.0059854	0.73224	0.00792712	0.778734	0.0068687	0.606082	0.604476	0.599166	0.663259	0.65196	0.654185	0.739837	0.724019	0.732863	0.785905	0.772213	0.778085
1	Fib +	30	50	1.01014	1.68356e-05	6.03178e-05	6.97982	0.133473	0.592069	0.139967	1.16635e-05	34.1325	0.563669	0.00107828	0.624785	0.00276662	0.721511	0.00753433	0.782487	0.00876809	0.562554	0.563748	0.564706	0.622271	0.624335	0.627749	0.720757	0.714382	0.729394	0.782457	0.773735	0.791271
1	Plasma	30	17	0.359452	5.99087e-06	2.14638e-05	3.76018	0.214172	0.547631	0.176238	3.53552e-06	10.0716	0.519231	0.00253137	0.576944	0.00152095	0.677054	0.00148374	0.7444	0.00106519	0.516345	0.520271	0.521076	0.575844	0.576308	0.57868	0.677213	0.678452	0.675497	0.743172	0.744942	0.745085
2	Fib + + +	35	101	2.19305	3.65508e-05	0.000168384	12.3328	0.10039	0.648863	0.137948	2.90132e-05	84.1176	0.634663	0.00322609	0.69597	0.00281595	0.775804	0.00490877	0.827119	0.0111934	0.631865	0.638192	0.633932	0.696202	0.698663	0.693045	0.780444	0.770665	0.776303	0.836436	0.814702	0.830219
2	Fib + +	35	71	1.42741	2.37902e-05	0.000109598	9.75651	0.114587	0.643291	0.142496	2.62346e-05	75.5238	0.629091	0.00121911	0.691054	0.00393509	0.776577	0.00866767	0.830856	0.00584008	0.628645	0.63047	0.628157	0.691682	0.686843	0.694638	0.780957	0.766593	0.782179	0.835172	0.82421	0.833184
2	Fib +	35	32.5	0.698088	1.16348e-05	5.35998e-05	6.52232	0.163359	0.616793	0.164124	1.56651e-05	43.6691	0.602593	0.00130076	0.668857	0.000662022	0.770586	0.00320987	0.83077	0.00306014	0.602433	0.603966	0.601379	0.668359	0.668605	0.669608	0.771796	0.766947	0.773015	0.831785	0.827331	0.833194
2	Plasma	35	4.5	0.081622	1.36037e-06	6.267e-06	1.57217	ー	0.532902	0.232596	1.72148e-06	5.63867	0.518702	0.00142293	0.575261	0.00178194	0.683534	0.00013034	0.748599	0.00137872	0.519912	0.517134	0.519059	0.575386	0.57342	0.576978	0.683681	0.683489	0.683433	0.749524	0.747015	0.74926
1	Fib + + +	35	101	2.27507	3.79178e-05	0.000174682	12.5798	0.192449	0.653597	0.134084	3.15436e-05	92.0128	0.639397	0.00307389	0.701057	0.00372749	0.785148	0.00503765	0.837729	0.00632982	0.642706	0.638854	0.636631	0.705006	0.6976	0.700566	0.787279	0.779395	0.78877	0.840757	0.830454	0.841977
1	Fib + +	35	55	1.23041	2.05068e-05	9.44719e-05	8.98669	0.20547	0.624895	0.15751	1.84682e-05	51.9734	0.610695	0.00208876	0.677494	0.00261175	0.777402	0.00506091	0.838201	0.00429597	0.61256	0.611089	0.608438	0.679787	0.674651	0.678045	0.78076	0.771581	0.779865	0.841566	0.833362	0.839676
1	Fib +	35	20.5	0.434521	7.24201e-06	3.33628e-05	4.93474	0.222287	0.595242	0.181713	9.76924e-06	26.622	0.581042	0.00257048	0.65069	0.00188556	0.759441	0.00096347	0.825133	0.000627788	0.582967	0.582037	0.578123	0.652842	0.649902	0.649326	0.759885	0.758336	0.760103	0.824791	0.824751	0.825858
1	Plasma	35	4	0.0739726	1.23288e-06	5.67968e-06	1.44868	ー	0.547459	0.220714	2.7352e-06	7.29823	0.533259	0.00356701	0.596311	0.0032419	0.706011	0.00109328	0.761235	0.00477815	0.53551	0.53512	0.529146	0.596957	0.599182	0.592795	0.707182	0.705017	0.705834	0.760455	0.756895	0.766355
2	Fib + + +	40	78	1.6177	2.69616e-05	0.000162024	12.0786	0.0948494	0.644653	0.18572	2.06174e-05	54.9191	0.644653	0.00219105	0.712459	0.00660791	0.808979	0.00781709	0.868294	0.00616772	0.646718	0.642355	0.644886	0.715766	0.70485	0.71676	0.813335	0.799954	0.813646	0.871599	0.861178	0.872105
2	Fib + +	40	52	1.15822	1.93036e-05	0.000116004	10.0664	0.178825	0.644749	0.185641	2.06536e-05	55.0222	0.644749	0.00151709	0.713982	0.00254573	0.811051	0.00343541	0.868181	0.00112991	0.645625	0.645625	0.642998	0.716902	0.71223	0.712814	0.814682	0.807853	0.810618	0.869064	0.86857	0.866908
2	Fib +	40	21	0.435307	7.25511e-06	4.35991e-05	5.78436	0.202844	0.617988	0.207484	1.23091e-05	31.7521	0.617988	0.00422534	0.688549	0.00213303	0.796935	0.00189903	0.85761	0.00313745	0.617704	0.622348	0.613911	0.690889	0.688044	0.686714	0.798573	0.794853	0.797378	0.858214	0.854215	0.860402
2	Plasma	40	2	0.0479395	7.98992e-07	4.80149e-06	1.25143	ー	0.526614	0.282064	1.06881e-06	4.32262	0.526614	0.0106048	0.582631	0.0187714	0.695647	0.0209182	0.75749	0.0244328	0.53035	0.514646	0.534845	0.590153	0.561265	0.596475	0.70327	0.671987	0.711685	0.766928	0.729746	0.775796
1	Fib + + +	40	96	2.18795	3.64658e-05	0.000219139	14.21	0.195434	0.651602	0.180048	2.33491e-05	62.7575	0.651602	0.000986059	0.71923	0.00251387	0.809413	0.00466919	0.861998	0.00775792	0.65062	0.651594	0.652592	0.72137	0.716461	0.719859	0.813662	0.804415	0.810163	0.868115	0.853271	0.864607
1	Fib + +	40	46	1.05726	1.7621e-05	0.000105892	9.5731	0.229612	0.630031	0.197655	1.56631e-05	40.9706	0.630031	0.00338523	0.700863	0.0011089	0.801383	0.00530079	0.861441	0.00529139	0.630929	0.632876	0.626287	0.701764	0.699625	0.701202	0.805566	0.795422	0.80316	0.864622	0.855333	0.864369
1	Fib +	40	14	0.29726	4.95434e-06	2.97728e-05	4.60634	0.255122	0.597478	0.224225	7.88498e-06	19.9283	0.597478	0.00194385	0.670071	0.00149187	0.779897	0.00277226	0.843284	0.00238014	0.599722	0.596323	0.596388	0.671791	0.669123	0.669299	0.782069	0.776774	0.780848	0.845434	0.840726	0.843693
1	Plasma	40	2	0.0394521	6.57534e-07	3.95141e-06	1.04242	ー	0.547803	0.264769	2.11895e-06	5.29162	0.547803	0.00056054	0.614279	0.00108155	0.72927	0.000572385	0.789385	0.0033154	0.548389	0.547272	0.54775	0.615128	0.614649	0.613061	0.72989	0.729159	0.728762	0.791541	0.785567	0.791046
Fig 3b
	Fib + + +	Fib + +	Fib +	Plasma	Mean	2SD
5 s	0.269225	0.299527	0.332475	0.272534	0.29344	0.0586988
10 s	0.46169	0.517736	0.495914	0.391426	0.466692	0.11045
30 s	0.950112	0.908138	0.810538	0.602341	0.817782	0.310146
60 s	1.24171	1.14686	0.967338	0.637599	0.998376	0.532143
Fig 3c
R	2SD
0.973773	0.0851371
0.98425	0.0387334
0.98654	0.0135332
0.975822	0.0221916
